# Supplementary material for: Metabolic Profiling, Chemical Composition, Antioxidant Capacity, and In Vivo Hepato- and Nephroprotective Effects of Sonchus cornutus in Mice Exposed to Cisplatin
Source: Antioxidants (Basel). 2022 Apr 22;11(5):819. doi: 10.3390/antiox11050819 (PMC9137627; doi:10.3390/antiox11050819)
Supplement: Supplementary file 1 [file antioxidants-11-00819-s001.zip]

Archive with 1 entries (1 files):
- antioxidants-1683097-supplementary.pdf
